# Supplementary material for: Development and validation of MyCommunication-Youth: A self-report measure for communicative participation in children, adolescents and young adults
Source: J Patient Rep Outcomes. 2025 Jul 10;9:86. doi: 10.1186/s41687-025-00913-1 (PMC12246294; doi:10.1186/s41687-025-00913-1)
Supplement: Supplementary file 2 — Supplementary Material 2 [file 41687_2025_913_MOESM2_ESM.xlsx]

## Sheet: Instruction_itemstem_response
				!!! Not yet translated with official translation process !!
Instructie	Je krijgt vragen over allerlei situaties. - Situaties waarin je moet begrijpen - Situaties waarin je moet praten. Hoe goed kan jij meedoen in deze situaties? Er is geen goed of fout antwoord.		Instruction	You will be asked questions about different situations. - Situations where you need to understand - Situations where you need to talk. How well can you participate in these situations? There is no right or wrong answer.
	Ik kan…			I can…
	Antwoordopties itembank			Response option
	Zonder moeite			Without difficulty
	Met een beetje moeite			With a little difficulty
	Met veel moeite			With much difficulty
	Kan het niet			Cannot do it
	Hoe erg vind je dit?			I…
	Antwoordopties			Response options
	Niet erg			Do not mind
	Een beetje erg			Mind a little
	Heel erg			Mind very much

## Sheet: First version
						!!! Not yet translated with official translation process !!
Mobility (ICF Activity and Participation domain 4)			Item:	Target		English translation	intended meaning
		Ik kan…	omgeroepen berichten in het openbaar vervoer begrijpen	A,YA		I can understand announcements in public transport.	Example: When the train conductor announces a delay, I can understand what they are saying and adjust my plans accordingly.
		Ik kan…	praten met openbaar vervoer personeel	A,YA		I can talk to public transport staff.	Example: If I am lost at a bus station, I can ask a staff member for help finding the right bus.
Self-care (ICF Activity and Participation domain 5)			Item:
		Ik kan…	bellen met een doktersassistent om een afspraak te maken	YA		I can call a doctor's assistant to make an appointment.	Example: I can call the doctor's office and say, "Hello, I would like to schedule an appointment for a check-up."
		Ik kan…	een gesprek voeren met een dokter	C,A,YA		I can have a conversation with a doctor.	Example: When the doctor asks how I feel, I can describe my symptoms and answer their questions.
		Ik kan…	mijn ouders vertellen dat ik me ziek voel	C,A,YA		I can tell my parents that I feel sick.	Example: I can say, "Mom, I have a headache and feel really tired."
		Ik kan…	bellen met een dokter	A,YA		I can call a doctor.	Example: If I need urgent care, I can call a doctor and explain what is wrong.
		Ik kan…	mijn klachten vertellen aan de dokter	C,A,YA		I can tell the doctor about my complaints.	Example: "I have had a sore throat for three days, and it's getting worse."
Domestic life (ICF Activity and Participation domain 6)			Item:
		Ik kan…	bellen met een winkel om een vraag te stellen	YA		I can call a store to ask a question.	Example: "Hi, do you have size 10 shoes in stock?"
		Ik kan…	communiceren met een winkelmedewerker in het Engels	A,YA		I can communicate with a store employee in English.	Example: If I need help finding something in a store, I can ask, "Excuse me, where can I find the milk?"
		Ik kan…	antwoord geven op vragen van de kassamedewerker	C,A,YA		I can answer questions from the cashier.	Example: When the cashier asks, "Do you need a bag?" I can respond appropriately.
		Ik kan…	iets vragen aan een winkelmedewerker	C,A,YA		I can ask a store employee something.	Example: "Do you sell batteries for this type of remote control?"
		Ik kan…	bellen met een bedrijf of organisatie (bijvoorbeeld de gemeente of een huisbaas)	YA		I can call a company or organization (e.g., the municipality or a landlord).	Example: "Hello, I need to report a broken streetlight in my neighborhood."
		Ik kan…	online chatten met een winkel of bedrijf	A,YA		I can chat online with a store or company.	Example: I can use a website's chat feature to ask about a product's availability.
		Ik kan…	een gesprek voeren met de kapper	C,A,YA		I can have a conversation with the hairdresser.	Example: "I would like a trim, just a little shorter than last time."
Parents (ICF Activity and Participation domain 7)			Item:
		Ik kan…	aan mijn ouders vertellen over mijn dag	C,A,YA		I can tell my parents about my day.	Example: "Today at school, we had a science experiment, and it was really fun!"
		Ik kan…	bellen met mijn ouders	C,A,YA		I can call my parents.	Example: I can call my mom to say, "I'm on my way home now, see you soon!"
		Ik kan…	een gesprek voeren met familie tijdens het avondeten	C,A,YA		I can have a conversation with family during dinner.	Example: "Grandma, how was your day? Did you do anything fun?"
		Ik kan…	een gesprek voeren met mijn broer of zus	C,A,YA		I can have a conversation with my brother or sister.	Example: "Hey, do you want to watch a movie together later?"
		Ik kan…	een gesprek voeren met mijn ouders	C,A,YA		I can have a conversation with my parents	Example: "Talking about what happened at school"
		Ik kan…	een opdracht van mijn ouders begrijpen	C,A,YA		I can understand an assignment from my parents.	Example: When my mom says, "Please take out the trash," I know what to do.
		Ik kan…	mijn mening geven aan mijn ouders	C,A,YA		I can give my opinion to my parents.	Example: "I think we should go on vacation to the mountains instead of the beach."
		Ik kan…	mijn ouders vertellen dat ik me niet fijn voel	C,A,YA		I can tell my parents that I don't feel well.	Example: "Mom, my stomach hurts, and I feel dizzy."
		Ik kan…	mijn ouders vertellen wat er op school is gebeurd	C,A		I can tell my parents what happened at school.	Example: "Today, my teacher said I did a great job on my math test!"
		Ik kan…	mijn ouders vertellen wat ik wil eten of drinken	C		I can tell my parents what I want to eat or drink.	Example: "Can we have spaghetti for dinner tonight?"
		Ik kan…	mijn ouders vragen om hulp	C,A,YA		I can ask my parents for help.	Example: "Dad, can you help me with my homework?"
		Ik kan…	uitleg van mijn ouders begrijpen	C,A,YA		I can understand my parents' explanations.	Example: When my dad explains how to fix my bicycle, I follow his instructions.
		Ik kan…	WhatsAppen met mijn ouders	C,A,YA		I can WhatsApp my parents.	Example: texting "Hey Mom, I'll be home at 6 PM!"
Friends (ICF Activity and Participation domain 7)			Item:
		Ik kan…	bellen met een vriend of vriendin	C,A,YA		I can call a friend.	Example: "Hey, do you want to meet up later?"
		Ik kan…	praten met een groep vrienden	C,A,YA		I can talk to a group of friends.	Example: talking about weekend plans.
		Ik kan…	praten met vrienden tijdens het sporten, spelen of gamen	C,A,YA		I can talk to friends while playing sports, playing, or gaming.	Example: "Pass the ball to me!" while playing soccer.
		Ik kan…	een gesprek voeren met iemand op wie ik verliefd ben	C,A,YA		I can have a conversation with someone I have a crush on.	Example: "Hey, I really like your taste in music. What’s your favorite band?"
		Ik kan…	WhatsAppen via spraakberichten met vrienden of familie	C,A,YA		I can send voice messages via WhatsApp to friends or family.	Example: "Hey, I just saw something funny, I’ll tell you about it!"
		Ik kan…	een gesprek beginnen met iemand met wie ik vrienden wil worden	C,A,YA		I can start a conversation with someone I want to be friends with.	Example: "Hi, I saw you in class today—do you like soccer too?"
		Ik kan…	een gesprek voeren met een vriend of vriendin	C,A,YA		I can have a conversation with a friend.	Example: "Did you watch that new movie yet? It was amazing!"
		Ik kan…	een ruzie uitpraten met een vriend of vriendin	C,A,YA		I can resolve a conflict with a friend.	Example: "I'm sorry about what happened earlier. I didn't mean to upset you."
		Ik kan…	videobellen met een vriend of familielid	A,YA		I can video call a friend or family member.	Example: Talking over the phone with grandma.
		Ik kan…	videobellen met een groep vrienden of familie	A,YA		I can video call a group of friends or family.	Example: Talking over the phone with multiple people.
		Ik kan…	WhatsAppen met een vriend of vriendin	C,A,YA		I can WhatsApp a friend.	Example: Texting a friend to ask to meet up.
		Ik kan…	WhatsAppen met vrienden in de groepsapp	C,A,YA		I can WhatsApp friends in the group chat.	Example: Texting friends in the group chat to ask to meet up.
Family (ICF Activity and Participation domain 7)			Item:
		Ik kan…	WhatsAppen met familie	C,A,YA		I can WhatsApp family.	Example: Texting "Hey Uncle John, happy birthday!"
		Ik kan…	bellen met familie	C,A,YA		I can call family.	Example: Calling an aunt or other family member
Other children (ICF Activity and Participation domain 7)			Item:
		Ik kan…	andere kinderen iets vragen	C,A		I can ask other children something.	Example: "Do you want to play together?"
		Ik kan…	een gesprek voeren met kinderen van mijn leeftijd	C,A		I can have a conversation with children my age.	Example: "What’s your favorite video game?"
Strangers (ICF Activity and Participation domain 7)			Item:
		Ik kan…	bellen met iemand die ik niet ken	C,A,YA		I can call someone I don't know.	Example: "Hello, I’m calling to ask about the job opening at your company."
		Ik kan…	een gesprek voeren in het Engels met iemand die ik niet ken	A,YA		I can have a conversation in English with someone I don't know.	Example: At a café, I can ask, "Excuse me, is this seat taken?"
		Ik kan…	een gesprek voeren met iemand die ik niet ken	C,A,YA		I can have a conversation with someone I don't know.	Example: "Hi, I just moved here. Do you know any good places to eat?"
		Ik kan…	een onbekende aanspreken in een café of op een feestje	YA		I can approach a stranger in a café or at a party.	Example: "Hey, I love the band playing right now. What do you think?"
		Ik kan…	een onbekende volwassene iets vertellen over wat er is gebeurd	C,A,YA		I can tell an unknown adult about what happened.	Example: "Excuse me, I just saw someone drop their wallet."
		Ik kan…	een onbekende vragen om de weg	C,A,YA		I can ask a stranger for directions.	Example: "Excuse me, can you tell me how to get to the train station?"
		Ik kan…	iemand bellen in geval van nood	C,A,YA		I can call someone in an emergency.	Example: "I need an ambulance, someone just got hurt!"
		Ik kan…	mijzelf voorstellen	C,A,YA		I can introduce myself.	Example: Telling a stranger your name and perhaps more information (e.g. age, hobby)
		Ik kan…	de richting wijzen aan iemand die verdwaald is	A,YA		I can give directions to someone who is lost.	Example: "Walk straight for two blocks, then turn left at the bank."
School (ICF Activity and Participation domain 8)			Item:
		Ik kan…	praten met klasgenoten tijdens de pauze	C,A,YA		I can talk to classmates during the break.	Example: "Hey, do you want to play soccer after you've finished your lunch?"
		Ik kan…	de leraar vertellen dat ik me niet lekker voel	C,A,YA		I can tell the teacher that I don't feel well.	Example: "Teacher, I have a headache"
		Ik kan…	de opdracht van de leraar begrijpen	C,A,YA		I can understand the teacher's assignment.	Example: When the teacher says, "Write a summary of the story," I understand what to do.
		Ik kan…	de uitleg van de leraar begrijpen	C,A,YA		I can understand the teacher's explanation.	Example: When the teacher explains a math problem, I can follow along.
		Ik kan…	een gesprek voeren met een nieuw kind op school	C,A		I can have a conversation with a new child at school.	Example: "Hi, are you new here? Do you want to sit with us at lunch?"
		Ik kan…	een mail sturen naar de leraar	A,YA		I can send an email to the teacher.	Example: sending an email to the teacher with a question, message or else.
		Ik kan…	een presentatie geven voor de klas	C,A,YA		I can give a presentation to the class.	Example: "Today, I will talk about the importance of recycling..."
		Ik kan…	een vraag stellen aan de leraar	C,A,YA		I can ask the teacher a question.	Example: "Excuse me, I don’t understand this part. Can you explain?"
		Ik kan…	iets vertellen aan de leraar	C,A,YA		I can tell the teacher something.	Example: "Miss, I forgot my book at home today."
		Ik kan…	iets vertellen tijdens een bijeenkomst van de hele school	C,A		I can say something during a school assembly.	Example: "Reading aloud at the Christmas celebration at school."
		Ik kan…	meedoen met een gesprek in de klas	C,A,YA		I can participate in a conversation in class.	Example: When classmates are discussing a book, I can share my thoughts.
		Ik kan…	meedoen met Engelse les op school	A,YA		I can participate in English class at school.	Example: I can introduce myself in English class and answer questions.
		Ik kan…	online les volgen	A,YA		I can follow online lessons.	Example: When attending an online class, I can understand and participate.
		Ik kan…	online overleggen met een klasgenoot	A,YA		I can discuss with a classmate online.	Example: I can chat with a classmate online to discuss homework.
		Ik kan…	overleggen met klasgenoten tijdens een groepsopdracht	C,A,YA		I can discuss with classmates during a group assignment.	Example: "Let’s divide the tasks equally."
		Ik kan…	vragen beantwoorden van de leraar	C,A,YA		I can answer the teacher's questions.	Example: When the teacher asks, "What is the capital of France?" I can answer.
		Ik kan…	vragen stellen aan klasgenoten	C,A,YA		I can ask classmates questions.	Example: "Hey, do you know when the assignment is due?"
Work (ICF Activity and Participation domain 8)			Item:
		Ik kan…	bellen met een collega	YA		I can call a colleague.	Example: "Hi, can we switch our shift?"
		Ik kan…	communiceren in het Engels op mijn werk	YA		I can communicate in English at work.	Example: When a customer comes to me and asks a question in English
		Ik kan…	WhatsAppen voor werk	A,YA		I can WhatsApp for work.	Example: "I’ll send you the file on WhatsApp for work."
		Ik kan…	een gesprek voeren met collega's	A,YA		I can have a conversation with colleagues.	Example: "Hey, how was your weekend?"
		Ik kan…	een kennismakings/sollicitatiegesprek op een nieuwe werkplek voeren	A,YA		I can have an introductory/interview at a new workplace.	Example: "Nice to meet you! I’m excited to start working here."
		Ik kan…	een belangijk gesprek voeren met mijn baas	A,YA		I can have an important conversation with my boss.	Example: "Boss, I’d like to talk about my work schedule."
		Ik kan…	een sollicitatiebrief schrijven	A,YA		I can write a cover letter.	Example: "Dear Hiring Manager, I am interested in the job opportunity..."
		Ik kan…	meedoen aan werkoverleggen	YA		I can participate in work meetings.	Example: Being with multiple colleages and able to say what you want.
		Ik kan…	opdrachten van een collega begrijpen	A,YA		I can understand assignments from a colleague.	Example: When my coworker says, "Can you help me with this task?" I understand and respond.
		Ik kan…	uitleg geven aan een collega	A,YA		I can explain something to a colleague.	Example: "Let me show you how to use ….."
Communitiy, social and civic life (ICF Activity and Participation domain 9)			Item:
		Ik kan…	bellen naar een restaurant om te reserveren	YA		I can call a restaurant to make a reservation.	Example: "Hello, I’d like to reserve a table for two at 7 PM."
		Ik kan…	de opdracht van de sportleraar begrijpen	C,A,YA		I can understand the sports teacher's assignment.	Example: When the coach says, "Do five laps around the field," I understand.
		Ik kan…	de uitleg van de sportleraar begrijpen	C,A,YA		I can understand the sports teacher's explanation.	Example: If the coach explains a new technique, I can follow their instructions.
		Ik kan…	eten bestellen in een 'drive in'	YA		I can order food at a drive-in.	Example: "Can I get a cheeseburger and fries, please?"
		Ik kan…	eten en drinken bestellen in een café of restaurant	C,A,YA		I can order food and drinks in a café or restaurant.	Example: "Can I have a coffee and a croissant?"
		Ik kan…	eten en drinken bestellen in een café of restaurant in het Engels	A,YA		I can order food and drinks in a café or restaurant in English.	Example: "Can I have a coffee and a croissant?" - asking in English
		Ik kan…	een gesprek voeren met vrienden op een feestje	C,A,YA		I can have a conversation with friends at a party.	Example: Talking to friend with loud music or noises in the background
		Ik kan…	een gesprek voeren met vrienden in een restaurant of café	A,YA		I can have a conversation with friends in a restaurant or café.	Example: Talking to friend with noises in the background
		Ik kan…	een gesprek voeren met familie op een feestje	C,A,YA		I can have a conversation with family at a party.	Example: Talking to family with loud music or noises in the background
		Ik kan…	een gesprek voeren met familie in een restaurant of café	C,A,YA		I can have a conversation with family in a restaurant or café.	Example: Talking to family with noises in the background
		Ik kan..	communiceren met mensen op een concert of in het theater	YA		I can communicate with people at a concert or in the theater.	Example: Talking to other people with loud noises

## Sheet: Child_ChangesPilot
Item bank Children				Item before pilot test	Decision	Item after pilot test	English translation added/changed items	Comments
Mobility (ICF Activity and Participation domain 4)				Item:			!!! Not yet translated with official translation process !!
Self-care (ICF Activity and Participation domain 5)				Item:
			Ik kan…	een gesprek voeren met een dokter
			Ik kan…	mijn ouders vertellen dat ik me ziek voel
			Ik kan…	mijn klachten vertellen aan de dokter
Domestic life (ICF Activity and Participation domain 6)				Item:
			Ik kan…	antwoord geven op vragen van de kassamedewerker
			Ik kan…	iets vragen aan een winkelmedewerker
			Ik kan…	een gesprek voeren met de kapper
Thema: Gezin (ICF domein 7)				Item:
			Ik kan…	mijn ouders vertellen over mijn dag
			Ik kan…	bellen met mijn ouders
			Ik kan…	een gesprek voeren met familie tijdens het avondeten	Change	een gesprek voeren met het gezin tijdens het avondeten	I can have a conversation with family during dinner.	**Changes in dutch do not come through in English translation
			Ik kan…	een gesprek voeren met mijn broer of zus
			Ik kan…	een gesprek voeren met mijn ouders
			Ik kan…	een opdracht van mijn ouders begrijpen
			Ik kan…	mijn mening geven aan mijn ouders
			Ik kan…	mijn ouders vertellen dat ik me niet fijn voel
			Ik kan…	mijn ouders vertellen wat er op school is gebeurd
			Ik kan…	mijn ouders vertellen wat ik wil eten of drinken
			Ik kan…	mijn ouders vragen om hulp
			Ik kan…	uitleg van mijn ouders begrijpen
			Ik kan…	WhatsAppen met mijn ouders	Removed			Not yet relevant
Thema: Vrienden (ICF domein 7)				Item:
			Ik kan…	bellen met een vriend of vriendin
			Ik kan…	praten met een groep vrienden
			Ik kan…	praten met vrienden tijdens het sporten, spelen of gamen
			Ik kan…	een gesprek voeren met iemand op wie ik verliefd ben
			Ik kan…	WhatsAppen via spraakberichten met vrienden of familie	Removed			Not yet relevant
			Ik kan…	een gesprek beginnen met iemand met wie ik vrienden wil worden
			Ik kan…	een gesprek voeren met een vriend of vriendin
			Ik kan…	een ruzie uitpraten met een vriend of vriendin
			Ik kan…	WhatsAppen met een vriend of vriendin	Removed			Not yet relevant
			Ik kan…	WhatsAppen met vrienden in de groepsapp	Removed			Not yet relevant
Thema: Familie (ICF domein 7)				Item:
			Ik kan…	WhatsAppen met familie	Removed			Not yet relevant
			Ik kan…	bellen met familie	Removed			Not yet relevant
Thema: Andere kinderen (ICF domein 7)				Item:
			Ik kan…	andere kinderen iets vragen
			Ik kan…	een gesprek voeren met kinderen van mijn leeftijd
					Added	Vragen aan een groep kinderen of ik mee mag doen.	I can ask a group of children if I can play with them
Thema: Onbekenden (ICF domein 7)				Item:
			Ik kan…	bellen met iemand die ik niet ken	Removed			Not yet relevant
			Ik kan…	een gesprek voeren met iemand die ik niet ken
			Ik kan…	een onbekende volwassene iets vertellen over wat er is gebeurd
			Ik kan…	een onbekende vragen om de weg	Changed	een onbekende vragen of die de weg weet.	I can ask a unknown person for directions
			Ik kan…	iemand bellen in geval van nood
			Ik kan…	mijzelf voorstellen	Changed	iemand vertellen wie ik ben	I can tell someone who I am
Thema: School (ICF domein 8)				Item:
			Ik kan…	praten met klasgenoten tijdens de pauze
			Ik kan…	de leraar vertellen dat ik me niet lekker voel	Changed	de juf of meester vertellen dat ik me ziek voel	I can tell the teacher that I feel sick.	**changes do not come through in English translation.
			Ik kan…	de opdracht van de leraar begrijpen	Changed	de opdracht van de juf of meester begrijpen	I can understand the teacher's assignment
			Ik kan…	de uitleg van de leraar begrijpen	Changed	de uitleg van de juf of meester begrijpen	I can understand the teacher's explanation
			Ik kan…	een gesprek voeren met een nieuw kind op school
			Ik kan…	een presentatie geven voor de klas	Changed	een spreekbeurt geven voor de klas	I can give a presentation to the class.
			Ik kan…	een vraag stellen aan de leraar	Changed	een vraag stellen aan de juf of meester	I can ask the teacher a question.
			Ik kan…	iets vertellen aan de leraar	Changed	iets vertellen aan de juf of meester	I can tell the teacher something
			Ik kan…	iets vertellen tijdens een bijeenkomst van de hele school
			Ik kan…	meedoen met een gesprek in de klas	Changed	meedoen met een gesprek in de klas	I can participate in a conversation in class.
			Ik kan…	overleggen met klasgenoten tijdens een groepsopdracht	Changed	overleggen met klasgenoten tijdens een groepsopdracht	I can discuss with classmates during a group assignment.
			Ik kan…	vragen beantwoorden van de leraar	Changed	vragen beantwoorden van de juf of meester	I can answer the teacher's questions.
			Ik kan…	vragen stellen aan klasgenoten
					Added	de opdracht van de gymleraar begrijpen	I can understand the gym teacher's assignment
					Added	de uitleg van de gymleraar begrijpen	I can understand the gym teacher's explanation.
Thema: Werk (ICF domein 8)				Item:
Thema: Vrije tijd (ICF domein 9)				Item:
			Ik kan…	de opdracht van de sportleraar begrijpen	Removed			Thinking of gymnastics in school. Those items added
			Ik kan…	de uitleg van de sportleraar begrijpen	Removed			Thinking of gymnastics in school. Those items added
			Ik kan…	eten en drinken bestellen in een café of restaurant	Removed			Not yet relevant
			Ik kan…	een gesprek voeren met vrienden op een feestje
			Ik kan…	een gesprek voeren met familie op een feestje
			Ik kan…	een gesprek voeren met familie in een restaurant of café	Removed			Not yet relevant
Totaal:

## Sheet: Adolescents_ChangesPilot
Item bank Jongeren				Decision	New item	Translation new items:	Comments
Mobility (ICF Activity and Participation domain 4)			Item:			!!! Not yet translated with official translation process !!
		Ik kan…	omgeroepen berichten in het openbaar vervoer begrijpen	Removed			Not relevant
		Ik kan…	praten met openbaar vervoer personeel	Removed			Not relevant
Self-care (ICF Activity and Participation domain 5)			Item:
		Ik kan…	een gesprek voeren met een dokter
		Ik kan…	mijn ouders vertellen dat ik me ziek voel
		Ik kan…	bellen met een dokter	Removed			Not relevant
		Ik kan…	mijn klachten vertellen aan de dokter
Domestic life (ICF Activity and Participation domain 6)			Item:
		Ik kan…	communiceren met een winkelmedewerker in het Engels	Removed			Not relevant
		Ik kan…	antwoord geven op vragen van de kassamedewerker
		Ik kan…	iets vragen aan een winkelmedewerker
		Ik kan…	online chatten met een winkel of bedrijf	Removed			Not relevant
		Ik kan…	een gesprek voeren met de kapper
Parents (ICF Activity and Participation domain 7)			Item:
		Ik kan…	mijn ouders vertellen over mijn dag
		Ik kan…	bellen met mijn ouders
		Ik kan…	een gesprek voeren met familie tijdens het avondeten		een gesprek voeren met het gezin tijdens het avondeten	I can have a conversation with family during dinner.	**Changes in dutch do not come through in English translation
		Ik kan…	een gesprek voeren met mijn broer of zus
		Ik kan…	een gesprek voeren met mijn ouders
		Ik kan…	een opdracht van mijn ouders begrijpen
		Ik kan…	mijn mening geven aan mijn ouders
		Ik kan…	mijn ouders vertellen dat ik me niet fijn voel
		Ik kan…	mijn ouders vertellen wat er op school is gebeurd
		Ik kan…	mijn ouders vragen om hulp
		Ik kan…	uitleg van mijn ouders begrijpen
		Ik kan…	WhatsAppen met mijn ouders
Friends (ICF Activity and Participation domain 7)			Item:
		Ik kan…	bellen met een vriend of vriendin
Friends (ICF Activity and Participation domain 7)		Ik kan…	praten met een groep vrienden
		Ik kan…	praten met vrienden tijdens het sporten, spelen of gamen
		Ik kan…	een gesprek voeren met iemand op wie ik verliefd ben
		Ik kan…	een gesprek beginnen met iemand met wie ik vrienden wil worden
		Ik kan…	een gesprek voeren met een vriend of vriendin
		Ik kan…	een ruzie uitpraten met een vriend of vriendin
		Ik kan…	videobellen met een vriend of familielid	Removed			Not relevant
		Ik kan…	videobellen met een groep vrienden of familie	Removed			Not relevant
		Ik kan…	WhatsAppen met een vriend of vriendin
		Ik kan…	WhatsAppen met vrienden in de groepsapp
Family (ICF Activity and Participation domain 7)			Item:
		Ik kan…	WhatsAppen met familie
		Ik kan…	bellen met familie
Other children (ICF Activity and Participation domain 7)			Item:
		Ik kan…	andere kinderen iets vragen
		Ik kan…	een gesprek voeren met kinderen van mijn leeftijd
Strangers (ICF Activity and Participation domain 7)			Item:
		Ik kan…	bellen met iemand die ik niet ken
		Ik kan…	een gesprek voeren in het Engels met iemand die ik niet ken
		Ik kan…	een gesprek voeren met iemand die ik niet ken
		Ik kan…	een onbekende volwassene iets vertellen over wat er is gebeurd
		Ik kan…	een onbekende vragen om de weg
		Ik kan…	iemand bellen in geval van nood
		Ik kan…	mijzelf voorstellen
		Ik kan…	de richting wijzen aan iemand die verdwaald is
School (ICF Activity and Participation domain 8)			Item:
		Ik kan…	praten met klasgenoten tijdens de pauze
		Ik kan…	de leraar vertellen dat ik me niet lekker voel	Changed	de leraar vertellen dat ik me ziek voel	I can tell the teacher I feel sick
				Added	de leraar vertellen dat ik niet lekker in mijn vel zit	I can tell the teacher that I am not feeling well
		Ik kan…	de opdracht van de leraar begrijpen
		Ik kan…	de uitleg van de leraar begrijpen
		Ik kan…	een gesprek voeren met een nieuw kind op school
		Ik kan…	een mail sturen naar de leraar
		Ik kan…	een presentatie geven voor de klas
		Ik kan…	een vraag stellen aan de leraar
		Ik kan…	iets vertellen aan de leraar
		Ik kan…	iets vertellen tijdens een bijeenkomst van de hele school
		Ik kan…	meedoen met een gesprek in de klas
		Ik kan…	meedoen met Engelse les op school	Removed			Not relevant
		Ik kan…	online les volgen	Removed			Not relevant
		Ik kan…	online overleggen met een klasgenoot	Removed			Not relevant
		Ik kan…	overleggen met klasgenoten tijdens een groepsopdracht
		Ik kan…	vragen beantwoorden van de leraar
		Ik kan…	vragen stellen aan klasgenoten
Work (ICF Activity and Participation domain 8)			Item:
		Ik kan…	WhatsAppen voor werk
		Ik kan…	een gesprek voeren met collega's
		Ik kan…	een kennismakings/sollicitatiegesprek op een nieuwe werkplek voeren
		Ik kan…	een belangijk gesprek voeren met mijn baas
		Ik kan…	een sollicitatiebrief schrijven
		Ik kan…	opdrachten van een collega begrijpen
		Ik kan…	uitleg geven aan een collega
Communitiy, social and civic life (ICF Activity and Participation domain 9)			Item:
		Ik kan…	de opdracht van de sportleraar begrijpen
		Ik kan…	de uitleg van de sportleraar begrijpen
		Ik kan…	eten en drinken bestellen in een café of restaurant
		Ik kan…	eten en drinken bestellen in een café of restaurant in het Engels	Removed			Not relevant
		Ik kan…	een gesprek voeren met vrienden op een feestje
		Ik kan…	een gesprek voeren met vrienden in een restaurant of café
		Ik kan…	een gesprek voeren met familie op een feestje
		Ik kan…	een gesprek voeren met familie in een restaurant of café

## Sheet: Youngadults_Changespilot
			Item voor pilot test	Decision	Item na pilottest	Translation new items:	Comments
			Item:			!!! Not yet translated with official translation process !!
		Ik kan…	omgeroepen berichten in het openbaar vervoer begrijpen
		Ik kan…	praten met openbaar vervoer personeel
			Item:
		Ik kan…	bellen met een doktersassistent om een afspraak te maken
		Ik kan…	een gesprek voeren met een dokter
		Ik kan…	mijn ouders vertellen dat ik me ziek voel
		Ik kan…	bellen met een dokter
		Ik kan…	mijn klachten vertellen aan de dokter
			Item:
		Ik kan…	bellen met een winkel om een vraag te stellen
		Ik kan…	communiceren met een winkelmedewerker in het Engels	Removed
		Ik kan…	antwoord geven op vragen van de kassamedewerker
		Ik kan…	iets vragen aan een winkelmedewerker
		Ik kan…	bellen met een bedrijf of organisatie (bijvoorbeeld de gemeente of een huisbaas)
		Ik kan…	online chatten met een winkel of bedrijf	Removed
		Ik kan…	een gesprek voeren met de kapper
			Item:
		Ik kan…	mijn ouders vertellen over mijn dag
		Ik kan…	bellen met mijn ouders
		Ik kan…	een gesprek voeren met familie tijdens het avondeten	Changed	Ik kan een gesprek voeren met het gezin tijdens het avondeten	I can have a conversation with family during dinner.	**Changes in dutch do not come through in English translation
		Ik kan…	een gesprek voeren met mijn broer of zus
		Ik kan…	een gesprek voeren met mijn ouders
		Ik kan…	een opdracht van mijn ouders begrijpen
		Ik kan…	mijn mening geven aan mijn ouders
		Ik kan…	mijn ouders vertellen dat ik me niet fijn voel
		Ik kan…	mijn ouders vragen om hulp
		Ik kan…	uitleg van mijn ouders begrijpen
		Ik kan…	WhatsAppen met mijn ouders
			Item:
		Ik kan…	bellen met een vriend of vriendin
		Ik kan…	praten met een groep vrienden
		Ik kan…	praten met vrienden tijdens het sporten, spelen of gamen
		Ik kan…	een gesprek voeren met iemand op wie ik verliefd ben
		Ik kan…	WhatsAppen via spraakberichten met vrienden of familie	Removed
		Ik kan…	een gesprek beginnen met iemand met wie ik vrienden wil worden
		Ik kan…	een gesprek voeren met een vriend of vriendin
		Ik kan…	een ruzie uitpraten met een vriend of vriendin
		Ik kan…	videobellen met een vriend of familielid	Removed
		Ik kan…	videobellen met een groep vrienden of familie	Removed
		Ik kan…	WhatsAppen met een vriend of vriendin
		Ik kan…	WhatsAppen met vrienden in de groepsapp
			Item:
		Ik kan…	WhatsAppen met familie
		Ik kan…	bellen met familie
			Item:
			Item:
		Ik kan…	bellen met iemand die ik niet ken
		Ik kan…	een gesprek voeren in het Engels met iemand die ik niet ken
		Ik kan…	een gesprek voeren met iemand die ik niet ken
		Ik kan…	een onbekende aanspreken in een café of op een feestje
		Ik kan…	een onbekende volwassene iets vertellen over wat er is gebeurd
		Ik kan…	een onbekende vragen om de weg
		Ik kan…	iemand bellen in geval van nood
		Ik kan…	mijzelf voorstellen
		Ik kan…	de richting wijzen aan iemand die verdwaald is
			Item:
		Ik kan…	praten met klasgenoten tijdens de pauze	Changed	praten met studiegenoten tijdens de pauze	I can talk to classmates during the break.	**Changes in dutch do not come through in English translation
		Ik kan…	de leraar vertellen dat ik me niet lekker voel	Removed
		Ik kan…	de opdracht van de leraar begrijpen	Changed	de opdracht van de docent begrijpen	I can understand the teacher's assignment.	**Changes in dutch do not come through in English translation
		Ik kan…	de uitleg van de leraar begrijpen	Changed	de uitleg van de docent begrijpen	I can understand the teacher's explanation	**Changes in dutch do not come through in English translation
		Ik kan…	een mail sturen naar de leraar	Changed	een mail sturen naar de docent	I can send an email to the teacher.	**Changes in dutch do not come through in English translation
		Ik kan…	een presentatie geven voor de klas	Changed	een presentatie geven voor studiegenoten	I can give a presentation to the class	**Changes in dutch do not come through in English translation
		Ik kan…	een vraag stellen aan de leraar	Changed	een vraag stellen aan de docent	I can ask the teacher a question.	**Changes in dutch do not come through in English translation
		Ik kan…	iets vertellen aan de leraar	Changed	iets vertellen aan de docent	I can tell the teacher something	**Changes in dutch do not come through in English translation
		Ik kan…	meedoen met een gesprek in de klas
		Ik kan…	meedoen met Engelse les op school	Removed
		Ik kan…	online les volgen	Removed
		Ik kan…	online overleggen met een klasgenoot	Removed
		Ik kan…	overleggen met klasgenoten tijdens een groepsopdracht	Changed	overleggen met studiegenoten tijdens een groepsopdracht	I can discuss with classmates during a group assignment.	**Changes in dutch do not come through in English translation
		Ik kan…	vragen beantwoorden van de leraar	Changed	vragen beantwoorden van de docent	I can answer the teacher's questions.	**Changes in dutch do not come through in English translation
		Ik kan…	vragen stellen aan klasgenoten	Changed	vragen stellen aan studiegenoten	I can ask classmates questions.	**Changes in dutch do not come through in English translation
			Item:
		Ik kan…	bellen met een collega
		Ik kan…	communiceren in het Engels op mijn werk	Removed
		Ik kan…	WhatsAppen voor werk
		Ik kan…	een gesprek voeren met collega's
		Ik kan…	een kennismakings/sollicitatiegesprek op een nieuwe werkplek voeren
		Ik kan…	een belangijk gesprek voeren met mijn baas
		Ik kan…	een sollicitatiebrief schrijven
		Ik kan…	meedoen aan werkoverleggen
		Ik kan…	opdrachten van een collega begrijpen
		Ik kan…	uitleg geven aan een collega
			Item:
		Ik kan…	bellen naar een restaurant om te reserveren	Removed
		Ik kan…	de opdracht van de sportleraar begrijpen
		Ik kan…	de uitleg van de sportleraar begrijpen
		Ik kan…	eten bestellen in een 'drive in'	Removed
		Ik kan…	eten en drinken bestellen in een café of restaurant
		Ik kan…	eten en drinken bestellen in een café of restaurant in het Engels
		Ik kan…	een gesprek voeren met vrienden op een feestje
		Ik kan…	een gesprek voeren met vrienden in een restaurant of café
		Ik kan…	een gesprek voeren met familie op een feestje
		Ik kan…	een gesprek voeren met familie in een restaurant of café
		Ik kan..	communiceren met mensen op een concert of in het theater

## Sheet: Rating_CV_Children
			Comprehensibility						Percentage		Relevance						Percentage
			X1	X1	X3	X4	X4	X6			X1	X1	X3	X4	X4	X6
	Item:
Ik kan…	een gesprek voeren met een dokter	K, J, Y	CV3 +	CV15 +	CV10 +	CV19 +			1		CV3 +	CV15 +	CV10 +	CV19 +			1
Ik kan…	mijn ouders vertellen dat ik me ziek voel	K, J, Y	CV3 +	CV15 +	CV10 +	CV19 +			1		CV3 +	CV15 +	CV10 +	CV19 +			1
Ik kan…	mijn klachten vertellen aan de dokter	K, J, Y	CV3 +	CV15 +	CV10 +	CV19 +			1		CV3 +	CV15 +	CV10 +	CV19 +			1
	Item:
Ik kan…	antwoord geven op vragen van de kassamedewerker	K, J, Y	CV3 +	CV15 +	CV10 +	CV19 +			1		CV3 +	CV15 +	CV10 +	CV19 +			1
Ik kan…	iets vragen aan een winkelmedewerker	K, J, Y	CV3 +	CV15 +	CV10 +	CV19 +			1		CV3 +	CV15 +	CV10 +	CV19 -			0.75	IP
Ik kan…	een gesprek voeren met de kapper	K, J, Y	CV3 +	CV15 +	CV10 +	CV19 +			1		CV3 +	CV15 +	CV10 +	CV19 -			0.75	IP
	Item:
Ik kan…	mijn ouders vertellen over mijn dag	K, J, Y	CV15 +	CV18 +	CV20 +	CV23 +			1		CV15 +	CV18 +	CV20 +	CV23 +			1
Ik kan…	een gesprek voeren met het gezin tijdens het avondeten	K, J, Y	CV15 +	CV18 +	CV20 +	CV23 +			1		CV15 +	CV18 +	CV20 +	CV23 +			1
Ik kan…	een gesprek voeren met mijn broer of zus	K, J, Y	CV15 +	CV18 +	CV20 +	CV23 +			1		CV15 +	CV18 +	CV20 +	CV23 +			1
Ik kan…	een gesprek voeren met mijn ouders	K, J, Y	CV15 +	CV18 +	CV20 +	CV23 +			1		CV15 +	CV18 +	CV20 +	CV23 +			1
Ik kan…	een opdracht van mijn ouders begrijpen	K, J, Y	CV15 +	CV18 +	CV20 +	CV23 +			1		CV15 -	CV18 -	CV20 +	CV23 +			0.5	DS
Ik kan…	mijn mening geven aan mijn ouders	K, J, Y	CV15 +	CV18 +	CV20 +	CV23 +			1		CV15 +	CV18 +	CV20 +	CV23 +			1
Ik kan…	mijn ouders vertellen dat ik me niet fijn voel	K, J, Y	CV15 +	CV18 +	CV20 +	CV23 +			1		CV15 +	CV18 +	CV20 +	CV23 +			1
Ik kan…	mijn ouders vragen om hulp	K, J, Y	CV15 +	CV18 +	CV20 +	CV23 +			1		CV15 +	CV18 +	CV20 +	CV23 +			1
Ik kan…	uitleg van mijn ouders begrijpen	K, J, Y	CV15 +	CV18 +	CV20 +	CV23 +			1		CV15 -	CV18 +	CV20 +	CV23 +			0.75	DS
Ik kan…	mijn ouders vertellen wat er op school is gebeurd	K, J	CV15 +	CV18 +	CV20 +	CV23 +			1		CV15 +	CV18 +	CV20 +	CV23 +			1
Ik kan…	mijn ouders vertellen wat ik wil eten of drinken	K	CV15 +	CV18 +	CV20 +	CV23 +			1		CV15 -	CV18 -	CV20 +	CV23 +			0.5	IP
	Item:
Ik kan…	praten met een groep vrienden	K, J, Y	CV2 +	CV15 +	CV19 +	CV21 +	CV3 +	CV23 +	1		CV2 +	CV15 +	CV19 +	CV21 +	CV3 +	CV23 +	1
Ik kan…	praten met vrienden tijdens het sporten, spelen of gamen	K	CV2 +	CV15 +	CV19 +	CV21 +	CV3 +	CV23 +	1		CV2 +	CV15 +	CV19 +	CV21 +	CV3 +	CV23 +	1
Ik kan…	een gesprek voeren met iemand op wie ik verliefd ben	K, J, Y	CV2 +	CV15 +	CV19 +	CV21 +	CV3 +	CV23 +	1		CV2 -	CV15 -	CV19 -	CV21 +-	CV3 +	CV23 -	0.33	IP
Ik kan…	een gesprek beginnen met iemand waar ik vrienden mee wil worden	K, J, Y	CV2 +	CV15 +	CV19 +	CV21 +	CV3 +	CV23 +	1		CV2 +	CV15 +	CV19 +	CV21 +	CV3 +	CV23 +	1
Ik kan…	een gesprek voeren met een vriend of vriendin	K, J, Y	CV2 +	CV15 +	CV19 +	CV21 +	CV3 +	CV23 +	1		CV2 +	CV15 +	CV19 +	CV21 +	CV3 +	CV23 +	1
Ik kan…	een ruzie uitpraten met een vriend of vriendin	K, J, Y	CV2 +	CV15 +	CV19 +	CV21 +	CV3 +	CV23 +	1		CV2 +	CV15 +	CV19 +	CV21 +	CV3 +	CV23 +	1
	Item:
Ik kan…	andere kinderen iets vragen	K, J	CV15 +	CV18 +	CV20 +	CV23 +			1		CV15 +	CV18 +	CV20 +	CV23 +			1
Ik kan…	een gesprek voeren met kinderen van mijn leeftijd	K, J	CV15 +	CV18 +	CV20 +	CV23 +			1		CV15 +	CV18 +	CV20 +	CV23 +			1
Ik kan…	vragen aan een groep kinderen of ik mee mag doen	K	CV15 +	CV18 +	CV20 +	CV23 +			1		CV15 +	CV18 +	CV20 +	CV23 +			1
	Item:
Ik kan…	een gesprek voeren met iemand die ik niet ken	K, J, Y	CV15 +	CV19 +	CV21 +	CV23 +	CV3 +		1		CV15 +	CV19 +	CV21 +	CV23 +	CV3 +		1
Ik kan…	een onbekende volwassene iets vertellen over wat er is gebeurd	K, J, Y	CV15 +	CV19 +	CV21 +	CV23 -	CV3 +		0.8		CV15 +	CV19 +	CV21 +	CV23 +	CV3 +		1
Ik kan…	een onbekende vragen om de weg	K, J, Y	CV15 +	CV19 -	CV21 -	CV23 -	CV3 +		0.4		CV15 +	CV19 -	CV21 +	CV23 -	CV3 +		0.6	IP
Ik kan…	iemand bellen in geval van nood	K, J, Y	CV15 +	CV19 +	CV21 +	CV23 +	CV3 +		1		CV15 +	CV19 -	CV21 +	CV23 +	CV3 +		0.8	IP
Ik kan…	iemand vertellen wie ik ben	K	CV15 +	CV19 +	CV21 +	CV23 +	CV3 +		1		CV15 +	CV19 +	CV21 +	CV23 +	CV3 +		1
	Item:
Ik kan…	meedoen met een gesprek in de klas	K, J, Y	CV2 +	CV3 +	CV15 +	CV10 +	CV18 +	CV24 +	1		CV2 +	CV3 +	CV15 +	CV10 +	CV18 +	CV24 +	1
Ik kan…	praten met klasgenoten tijdens de pauze	K, J	CV2 +	CV3 +	CV15 +	CV10 +	CV18 +	CV24 +	1		CV2 +	CV3 +	CV15 +	CV10 +	CV18 +	CV24 +	1
Ik kan…	overleggen met klasgenoten tijdens een groepsopdracht	K, J	CV2 +	CV3 +	CV15 +	CV10 +	CV18 +	CV24 -	0.83		CV2 +	CV3 +	CV15 +	CV10 +	CV18 +	CV24 +	1
Ik kan…	vragen stellen aan klasgenoten	K, J	CV2 +	CV3 +	CV15 +	CV10 +	CV18 +	CV24 +	1		CV2 +	CV3 +	CV15 +	CV10 +	CV18 +	CV24 +	1
Ik kan…	iets vertellen aan de juf of meester als ik boos of verdrietig ben	K	CV2 +	CV3 +	CV15 +	CV10 +	CV18 +	CV24 +	1		CV2 +	CV3 +	CV15 +	CV10 +	CV18 +	CV24 +	1
Ik kan…	de juf of meester vertellen dat ik me ziek voel	K	CV2 +	CV3 +	CV15 +	CV10 +	CV18 +	CV24 +	1		CV2 +	CV3 +	CV15 +	CV10 +	CV18 +	CV24 +	1
Ik kan…	de opdracht van de juf of meester begrijpen	K	CV2 +	CV3 +	CV15 +	CV10 +	CV18 +	CV24 +	1		CV2 +	CV3 +	CV15 -	CV10 +	CV18 +	CV24 +	0.83	DS
Ik kan…	de uitleg van de juf of meester begrijpen	K	CV2 +	CV3 +	CV15 +	CV10 +	CV18 +	CV24 +	1		CV2 +	CV3 +	CV15 -	CV10 +	CV18 +	CV24 +	0.83	DS
Ik kan…	een gesprek voeren met een nieuw kind op school	K	CV2 +	CV3 +	CV15 +	CV10 +	CV18 +	CV24 +	1		CV2 +	CV3 +	CV15 +	CV10 +	CV18 +	CV24 +	1
Ik kan…	een spreekbeurt geven voor de klas	K	CV2 +	CV3 +	CV15 +	CV10 +	CV18 +	CV24 +	1		CV2 -	CV3 -	CV15 +	CV10 +	CV18 +	CV24 +	0.67	IP
Ik kan…	een vraag stellen aan de juf of meester	K	CV2 +	CV3 +	CV15 +	CV10 +	CV18 +	CV24 +	1		CV2 +	CV3 +	CV15 +	CV10 +	CV18 +	CV24 +	1
Ik kan…	iets vertellen aan de juf of meester	K	CV2 +	CV3 +	CV15 +	CV10 +	CV18 +	CV24 +	1		CV2 +	CV3 +	CV15 +	CV10 +	CV18 +	CV24 +	1
Ik kan…	iets vertellen tijdens een bijeenkomst van de hele school	K	CV2 +	CV3 +	CV15 +	CV10 +	CV18 +	CV24 -	0.83		CV2 -	CV3 -	CV15 +	CV10 +	CV18 +-	CV24 -	0.5	IP
Ik kan…	vragen beantwoorden van de juf of meester	K	CV2 +	CV3 +	CV15 +	CV10 +	CV18 +	CV24 +	1		CV2 +	CV3 +	CV15 +	CV10 +	CV18 +	CV24 +	1
Ik kan..	de opdracht van de gymleraar begrijpen	K	CV2 +	CV3 +	CV15 +	CV10 +	CV18 +	CV24 +	1		CV2 +	CV3 +	CV15 -	CV10 +	CV18 +	CV24 +	0.83	DS
Ik kan…	de uitleg van de gymleraar begrijpen	K	CV2 +	CV3 +	CV15 +	CV10 +	CV18 +	CV24 +	1		CV2 +	CV3 +	CV15 -	CV10 +	CV18 +	CV24 +	0.83	DS
	Item:
Ik kan…	een gesprek voeren met vrienden op een feestje	K, J, Y	CV3 +	CV15 +	CV10 +	CV19 +	CV2 +		1		CV3 +	CV15 +	CV10 +	CV19 +	CV2 +		1
Ik kan…	een gesprek voeren met familie op een feestje	K, J, Y	CV3 +	CV15 +	CV10 +	CV19 +	CV2 +		1		CV3 +	CV15 +	CV10 +	CV19 +	CV2 +		1

## Sheet: Rating_CV_Adolescents
			Comprehensibility						Percentage		Relevance						Percentage
			X1	X1	X3	X4	X4	X6			X1	X1	X3	X4	X4	X6
	Item:
Ik kan…	een gesprek voeren met een dokter	K, J, Y	P33 +	CV4 +	CV6 +	CV8 +			1		P33 +	CV4 +	CV6 +	CV8 +				1
Ik kan…	mijn ouders vertellen dat ik me ziek voel	K, J, Y	P33 +	CV4 +	CV6 +	CV8 +			1		P33 +	CV4 +	CV6 +	CV8 +				1
Ik kan…	mijn klachten vertellen aan de dokter	K, J, Y	P33 +	CV4 +	CV6 +	CV8 +			1		P33 +	CV4 +	CV6 +	CV8 +				1
	Item:
Ik kan…	antwoord geven op vragen van de kassamedewerker	K, J, Y	P33 +	CV4 +	CV6 +	CV8 +			1		P33 +	CV4 +	CV6 +	CV8 +				1
Ik kan…	iets vragen aan een winkelmedewerker	K, J, Y	P33 +	CV4 +	CV6 +	CV8 +			1		P33 +	CV4 +	CV6 +	CV8 +				1
Ik kan…	een gesprek voeren met de kapper	K, J, Y	P33 +	CV4 +	CV6 +	CV8 +			1		P33 +	CV4 +	CV6 +	CV8 +				1
	Item:
Ik kan…	mijn ouders vertellen over mijn dag	K, J, Y	CV5 +	CV6 +	CV8 +	CV9 +	CV11 +	CV12 +	1		CV5 +	CV6 +	CV8 +	CV9 +	CV11 +	CV12 +		1
Ik kan…	bellen met mijn ouders	J, Y	CV5 +	CV6 +	CV8 +	CV9 +	CV11 +	CV12 +	1		CV5 +	CV6 +	CV8 +	CV9 +	CV11 +	CV12 +		1
Ik kan…	een gesprek voeren met het gezin tijdens het avondeten	K, J, Y	CV5 +	CV6 +	CV8 +	CV9 +	CV11 +	CV12 +	1		CV5 +	CV6 +	CV8 +	CV9 -	CV11 +	CV12 +		0.83	IP
Ik kan…	een gesprek voeren met mijn broer of zus	K, J, Y	CV5 +	CV6 +	CV8 +	CV9 +	CV11 +	CV12 +	1		CV5 +	CV6 +	CV8 +	CV9 +	CV11 +	CV12 -		0.67	IP
Ik kan…	een gesprek voeren met mijn ouders	K, J, Y	CV5 +	CV6 +	CV8 +	CV9 +	CV11 +	CV12 +	1		CV5 +	CV6 +	CV8 +	CV9 +	CV11 +	CV12 +		1
Ik kan…	een opdracht van mijn ouders begrijpen	K, J, Y	CV5 +	CV6 +	CV8 +	CV9 +	CV11 +	CV12 +	1		CV5 +	CV6 +	CV8 +	CV9 +	CV11 +	CV12 +		1
Ik kan…	mijn mening geven aan mijn ouders	K, J, Y	CV5 +	CV6 +	CV8 +	CV9 +	CV11 +	CV12 +	1		CV5 +	CV6 +	CV8 +	CV9 +	CV11 +	CV12 +		1
Ik kan…	mijn ouders vertellen dat ik me niet fijn voel	K, J, Y	CV5 +	CV6 +	CV8 +	CV9 +	CV11 +	CV12 +	1		CV5 +	CV6 +	CV8 +	CV9 +	CV11 +	CV12 -		0.83	IP
Ik kan…	mijn ouders vragen om hulp	K, J, Y	CV5 +	CV6 +	CV8 +	CV9 +	CV11 +	CV12 +	1		CV5 +	CV6 +	CV8 +	CV9 +	CV11 +	CV12 +		1
Ik kan…	uitleg van mijn ouders begrijpen	K, J, Y	CV5 +	CV6 +	CV8 +	CV9 +	CV11 +	CV12 +	1		CV5 +	CV6 +	CV8 +	CV9 +	CV11 +	CV12 +		1
Ik kan…	appen met mijn ouders	J, Y	CV5 +	CV6 +	CV8 +	CV9 +	CV11 +	CV12 +	1		CV5 +	CV6 +	CV8 +	CV9 +	CV11 -	CV12 -		0.67	DS
Ik kan…	mijn ouders vertellen wat er op school is gebeurd	K, J	CV5 +	CV6 +	CV8 +	CV9 +	CV11 +	CV12 +	1		CV5 +	CV6 +	CV8 +	CV9 +	CV11 +	CV12 +		1
	Item:
Ik kan…	bellen met een vriend of vriendin	J, Y	CV4 +	CV5 +	CV9 +	CV11 +	CV12 +		1		CV4 +	CV5 +	CV9 +	CV11 +	CV12 +			1
Ik kan…	praten met een groep vrienden	K, J, Y	CV4 +	CV5 +	CV9 +	CV11 +	CV12 +		1		CV4 +	CV5 +	CV9 +	CV11 +	CV12 +			1
Ik kan…	praten met vrienden tijdens het sporten of gamen	J, Y	CV4 +	CV5 +	CV9 +	CV11 +	CV12 +		1		CV4 +	CV5 +	CV9 +	CV11 +	CV12 +			1
Ik kan…	een gesprek voeren met iemand op wie ik verliefd ben	K, J, Y	CV4 +	CV5 +	CV9 +	CV11 +	CV12 +		1		CV4 +	CV5 +	CV9	CV11 +	CV12 -			0.6	IP
Ik kan…	een gesprek beginnen met iemand waar ik vrienden mee wil worden	K, J, Y	CV4 +	CV5 +	CV9 +	CV11 +	CV12 +		1		CV4 +	CV5 +	CV9 +	CV11 +	CV12 +			1
Ik kan…	een gesprek voeren met een vriend of vriendin	K, J, Y	CV4 +	CV5 +	CV9 +	CV11 +	CV12 +		1		CV4 +	CV5 +	CV9 +	CV11 +	CV12 +			1
Ik kan…	een ruzie uitpraten met een vriend of vriendin	K, J, Y	CV4 +	CV5 +	CV9 +	CV11 +	CV12 +		1		CV4 +	CV5 +	CV9 +	CV11 +	CV12 +			1
Ik kan…	appen met een vriend of vriendin	J, Y	CV4 +	CV5 +	CV9 +	CV11 +	CV12 +		1		CV4 +	CV5 +	CV9 +	CV11 -	CV12 -			0.6
Ik kan…	appen met vrienden in de groepsapp	J, Y	CV4 +	CV5 +	CV9 +	CV11 +	CV12 +		1		CV4 +	CV5 +	CV9 +	CV11 -	CV12 -			0.6
	Item:
Ik kan…	appen met familie	J, Y	CV5 +	CV6 +	CV8 +	CV9 +	CV11 +	CV12 +	1		CV5 +	CV6 +	CV8 +	CV9 +	CV11 -	CV12 -		0.67	DS
Ik kan…	bellen met familie	J, Y	CV5 +	CV6 +	CV8 +	CV9 +	CV11 +	CV12 +	1		CV5 +	CV6 +	CV8 +	CV9 +	CV11 +	CV12 +		1
	Item:
Ik kan…	andere kinderen iets vragen	K, J	CV5 +	CV6 +	CV8 +	CV9 +			1		CV5 +	CV6 +	CV8 +	CV9 +				1
Ik kan…	een gesprek voeren met kinderen van mijn leeftijd	K, J	CV5 +	CV6 +	CV8 +	CV9 +			1		CV5 +	CV6 +	CV8 +	CV9 +				1
	Item:
Ik kan…	bellen met iemand die ik niet ken	J, Y	CV4 +	CV5 +	CV9 +	CV11 +	CV12 +		1		CV4 +	CV5 +	CV9 +	CV11 +	CV12 +			1
Ik kan…	vragen beantwoorden van een onbekende in het Engels	J, Y	CV4 +	CV5 +	CV9 +	CV11 +	CV12 +		1		CV4 +	CV5 +	CV9 +	CV11 +	CV12 +			1
Ik kan…	een gesprek voeren met iemand die ik niet ken	K, J, Y	CV4 +	CV5 +	CV9 +	CV11 +	CV12 +		1		CV4 +	CV5 +	CV9 +	CV11 +	CV12 +			1
Ik kan…	een onbekende volwassene iets vertellen over wat er is gebeurd	K, J, Y	CV4 -	CV5 +	CV9 +	CV11 +	CV12 +		0.8		CV4 +	CV5 +	CV9 +	CV11 +	CV12 +			1
Ik kan…	een onbekende vragen om de weg	K, J, Y	CV4 +	CV5 +	CV9 +	CV11 +	CV12 +		1		CV4 +	CV5 +	CV9 -	CV11 +	CV12 +			0.4	IP
Ik kan…	iemand bellen in geval van nood	K, J, Y	CV4 +	CV5 +	CV9 +	CV11 +	CV12 +		1		CV4 +	CV5 +	CV9 +	CV11 +	CV12 +			1
Ik kan…	mijzelf voorstellen	J, Y	CV4 +	CV5 +	CV9 +	CV11 +	CV12 +		1		CV4 +	CV5 +	CV9 +	CV11 +	CV12 +			1
Ik kan…	de richting wijzen aan iemand die verdwaald is	J, Y	CV4 +	CV5 +	CV9 +	CV11 +	CV12 +		1		CV4 +	CV5 +	CV9 +	CV11 +	CV12 -			0.8	IP
	Item:
Ik kan…	meedoen met een gesprek in de klas	K, J, Y	CV4 +	CV5 +	CV9 +	CV11 +	CV12 +		1		CV4 +	CV5 +	CV9 +	CV11 +	CV12 +			1
Ik kan…	meedoen aan een discussie tijdens de les	J, Y	CV4 +	CV5 +	CV9 +	CV11 +	CV12 +		1		CV4 +	CV5 +	CV9 +	CV11 +	CV12 +			1
Ik kan…	praten met klasgenoten tijdens de pauze	K, J	CV4 +	CV5 +	CV9 +	CV11 +	CV12 +		1		CV4 +	CV5 +	CV9 +	CV11 +	CV12 +			1
Ik kan…	de leraar vertellen dat ik me ziek voel	J	CV4 +	CV5 +	CV9 +	CV11 +	CV12 +		1		CV4 +	CV5 +	CV9 +	CV11 +	CV12 +			1
Ik kan…	de leraar vertellen dat ik niet lekker in mijn vel zit	J	CV4 +	CV5 +	CV9 +	CV11 +	CV12 +		1		CV4 +	CV5 +	CV9 +	CV11 +	CV12 +			1
Ik kan…	de opdracht van de leraar begrijpen	J	CV4 +	CV5 +	CV9 +	CV11 +	CV12 +		1		CV4 +	CV5 +	CV9 +	CV11 +	CV12 +			1
Ik kan…	de uitleg van de leraar begrijpen	J	CV4 +	CV5 +	CV9 +	CV11 +	CV12 +		1		CV4 +	CV5 +	CV9 +	CV11 +	CV12 +			1
Ik kan…	een gesprek voeren met een nieuwe leerling op school	J	CV4 +	CV5 +	CV9 +	CV11 +	CV12 +		1		CV4 +	CV5 +	CV9 +	CV11 -	CV12 +			0.8	IP
Ik kan…	een mail sturen naar de leraar	J	CV4 +	CV5 +	CV9 +	CV11 +	CV12 +		1		CV4 +	CV5 +	CV9 +	CV11 -	CV12 -			0.6	DS
Ik kan…	een presentatie geven voor de klas	J	CV4 +	CV5 +	CV9 +	CV11 +	CV12 +		1		CV4 +	CV5 +	CV9 +	CV11 +	CV12 +			1
Ik kan…	een vraag stellen aan de leraar	J	CV4 +	CV5 +	CV9 +	CV11 +	CV12 +		1		CV4 +	CV5 +	CV9 +	CV11 +	CV12 +			1
Ik kan…	iets vertellen aan de leraar	J	CV4 +	CV5 +	CV9 +	CV11 +	CV12 +		1		CV4 +	CV5 +	CV9 +	CV11 +	CV12 +			1
Ik kan…	overleggen met klasgenoten tijdens een groepsopdracht	K, J	CV4 +	CV5 +	CV9 +	CV11 +	CV12 +		1		CV4 +	CV5 +	CV9 +	CV11 +	CV12 +			1
Ik kan…	vragen beantwoorden van de leraar	J	CV4 +	CV5 +	CV9 +	CV11 +	CV12 +		1		CV4 +	CV5 +	CV9 +	CV11 -	CV12 +			0.8	IP
Ik kan…	vragen stellen aan klasgenoten	K, J	CV4 +	CV5 +	CV9 +	CV11 +	CV12 +		1		CV4 +	CV5 +	CV9 +	CV11 +	CV12 +			1
Ik kan…	iets vertellen aan de leraar als ik boos of verdrietig ben	J	CV4 +	CV5 +	CV9 +	CV11 +	CV12 +		1		CV4 +	CV5 +	CV9 +	CV11 +	CV12 +			1
	Item:
Ik kan…	appen met een collega	J, Y	CV6 +	CV8 +	CV11 +	CV12 +			1		CV6 +	CV8 +	CV11 +	CV12 +				1
Ik kan…	een gesprek voeren met collega's	J, Y	CV6 +	CV8 +	CV11 +	CV12 +			1		CV6 +	CV8 +	CV11 +	CV12 +				1
Ik kan…	een kennismakings/sollicitatiegesprek voeren	J, Y	CV6 +	CV8 +	CV11 +	CV12 +			1		CV6 +	CV8 +	CV11 +	CV12 +				1
Ik kan…	een belangijk gesprek voeren met mijn baas	J, Y	CV6 +	CV8 +	CV11 +	CV12 +			1		CV6 +	CV8 +	CV11 +	CV12 +				1
Ik kan…	een sollicitatiebrief schrijven	J, Y	CV6 +	CV8 +	CV11 +	CV12 +			1		CV6 +	CV8 +	CV11 -	CV12 -				0.5	DS
Ik kan…	opdrachten van een collega begrijpen	J,Y	CV6 +	CV8 +	CV11 +	CV12 +			1		CV6 +	CV8 +	CV11 +	CV12 +				1
Ik kan…	uitleg geven aan een collega	J,Y	CV6 +	CV8 +	CV11 +	CV12 +			1		CV6 +	CV8 +	CV11 +	CV12 +				1
	Item:
Ik kan…	de opdracht van de sportleraar begrijpen	J, Y	P33 +	CV4 +	CV6 +	CV8 +			1		P33 +	CV4 +	CV6 +	CV8 +				1
Ik kan…	de uitleg van de sportleraar begrijpen	J, Y	P33 +	CV4 +	CV6 +	CV8 +			1		P33 +	CV4 +	CV6 +	CV8 +				1
Ik kan…	eten en drinken bestellen in een café of restaurant	J, Y	P33 +	CV4 +	CV6 +	CV8 +			1		P33 -	CV4 +	CV6 +	CV8 +				0.75	IP
Ik kan…	eten en drinken bestellen in een café of restaurant in het Engels	J, Y	P33 +	CV4 +	CV6 +	CV8 +			1		P33 -	CV4: +-	CV6 +	CV8 -				0.25	IP
Ik kan…	een gesprek voeren met vrienden op een feestje	K, J, Y	P33 +	CV4 +	CV6 +	CV8 +			1		P33 +	CV4 +	CV6 +	CV8 +				1
Ik kan…	een gesprek voeren met vrienden in een restaurant of café	J, Y	P33 +	CV4 +	CV6 +	CV8 +			1		P33 +	CV4 +	CV6 +	CV8 +				1
Ik kan…	een gesprek voeren met familie op een feestje	K, J, Y	P33 +	CV4 +	CV6 +	CV8 +			1		P33 +	CV4 +	CV6 +	CV8 +				1
Ik kan…	een gesprek voeren met familie in een restaurant of café	J, Y	P33 +	CV4 +	CV6 +	CV8 +			1		P33 +	CV4 +	CV6 +	CV8 +				1

## Sheet: Rating_CV_YoungAdults
			Comprehensibility						Percentage		Relevance						Percentage
			X1	X1	X3	X4	X4	X6			X1	X1	X3	X4	X4	X6
	Item:	Doelgroep
Ik kan…	praten met openbaar vervoer personeel	Y	CV1 +	CV16 +	CV17 +	CV13 +	CV14 +		1		CV1 +	CV16 +	CV17 +	CV13 +	CV14 +		1
Ik kan…	omgeroepen berichten in het openbaar vervoer begrijpen	Y	CV1 +	CV16 +	CV17 +	CV13 +	CV14 +		1		CV1 +	CV16 -	CV17 -	CV13 +	CV14 +		0.6	DS
	Item:
Ik kan…	bellen met een doktersassistent om een afspraak te maken	Y	CV1 +	CV16 +	CV17 +	CV13 +	CV14 +		1		CV1 +	CV16 +	CV17 +	CV13 +	CV14 +		1
Ik kan…	een gesprek voeren met een dokter	K, J, Y	CV1 +	CV16 +	CV17 +	CV13 +	CV14 +		1		CV1 +	CV16 +	CV17 +	CV13 +	CV14 +		1
Ik kan…	mijn ouders vertellen dat ik me ziek voel	K, J, Y	CV1 +	CV16 +	CV17 +	CV13 +	CV14 +		1		CV1 +	CV16 +	CV17 +	CV13 +	CV14 +		1
Ik kan…	bellen met een dokter	Y	CV1 +	CV16 +	CV17 +	CV13 +	CV14 +		1		CV1 +	CV16 +	CV17 +	CV13 +	CV14 +		1
Ik kan…	mijn klachten vertellen aan de dokter	K, J, Y	CV1 +	CV16 +	CV17 +	CV13 +	CV14 +		1		CV1 +	CV16 +	CV17 +	CV13 +	CV14 +		1
	Item:
Ik kan…	bellen met een winkel om een vraag te stellen	Y	CV1 +	CV16 +	CV17 +	CV13 +	CV14 +		1		CV1 +	CV16 +	CV17 +	CV13 +	CV14 +		1
Ik kan…	antwoord geven op vragen van de kassamedewerker	K, J, Y	CV1 +	CV16 +	CV17 +	CV13 +	CV14 +		1		CV1 +	CV16 +	CV17 +	CV13 +	CV14 +		1
Ik kan…	iets vragen aan een winkelmedewerker	K, J, Y	CV1 +	CV16 +	CV17 +	CV13 +	CV14 +		1		CV1 +	CV16 +	CV17 +	CV13 +	CV14 +		1
Ik kan…	bellen met een bedrijf of organisatie (bijvoorbeeld de gemeente of een huisbaas)	Y	CV1 +	CV16 +	CV17 +	CV13 +	CV14 +		1		CV1 +	CV16 +	CV17 +	CV13 +	CV14 +		1
Ik kan…	een gesprek voeren met de kapper	K, J, Y	CV1 +	CV16 +	CV17 +	CV13 +	CV14 +		1		CV1 +	CV16 +	CV17 +	CV13 +	CV14 +		1
	Item:
Ik kan…	mijn ouders vertellen over mijn dag	K, J, Y	CV13 +	CV14 +	CV16 +	CV17 +			1		CV13 +	CV14 +	CV16 +	CV17 +			1
Ik kan…	bellen met mijn ouders	J, Y	CV13 +	CV14 +	CV16 +	CV17 +			1		CV13 +	CV14 +	CV16 +	CV17 +			1
Ik kan…	een gesprek voeren met het gezin tijdens het avondeten	K, J, Y	CV13 +	CV14 +	CV16 +	CV17 +			1		CV13 +	CV14 +	CV16 +	CV17 +			1
Ik kan…	een gesprek voeren met mijn broer of zus	K, J, Y	CV13 +	CV14 +	CV16 +	CV17 +			1		CV13 +	CV14 +	CV16 +	CV17 +			1
Ik kan…	een gesprek voeren met mijn ouders	K, J, Y	CV13 +	CV14 +	CV16 +	CV17 +			1		CV13 +	CV14 +	CV16 +	CV17 +			1
Ik kan…	een opdracht van mijn ouders begrijpen	K, J, Y	CV13 +	CV14 +	CV16 +	CV17 +			1		CV13 +	CV14 +	CV16 -	CV17 -			0.5	DS
Ik kan…	mijn mening geven aan mijn ouders	K, J, Y	CV13 +	CV14 +	CV16 +	CV17 +			1		CV13 +	CV14 +	CV16 +	CV17 +			1
Ik kan…	mijn ouders vertellen dat ik me niet fijn voel	K, J, Y	CV13 +	CV14 +	CV16 +	CV17 +			1		CV13 +	CV14 +	CV16 +	CV17 +			1
Ik kan…	mijn ouders vragen om hulp	K, J, Y	CV13 +	CV14 +	CV16 +	CV17 +			1		CV13 +	CV14 +	CV16 +	CV17 +			1
Ik kan…	uitleg van mijn ouders begrijpen	K, J, Y	CV13 +	CV14 +	CV16 +	CV17 +			1		CV13 +	CV14 +	CV16 -	CV17 -			0.5	DS
Ik kan…	appen met mijn ouders	J, Y	CV13 +	CV14 +	CV16 +	CV17 +			1		CV13 -	CV14 -	CV16 -	CV17 -			0	DS
	Item:
Ik kan…	bellen met een vriend of vriendin	J, Y	CV13 +	CV14 +	CV1 +	CV7 +	CV17 +		1		CV13 +	CV14 +	CV1 +	CV7 +-	CV17 +		1
Ik kan…	praten met een groep vrienden	K, J, Y	CV13 +	CV14 +	CV1 +	CV7 +	CV17 +		1		CV13 +	CV14 +	CV1 +	CV7 +	CV17 +		1
Ik kan…	praten met vrienden tijdens het sporten of gamen	J, Y	CV13 +	CV14 +	CV1 +	CV7 +	CV17 +		1		CV13 +	CV14 +	CV1 +	CV7 +	CV17 +		1
Ik kan…	een gesprek voeren met iemand op wie ik verliefd ben	K, J, Y	CV13 +	CV14 +	CV1 +	CV7 +	CV17 +		1		CV13 +	CV14 +	CV1 +	CV7 +	CV17 +		1
Ik kan…	een gesprek beginnen met iemand waar ik vrienden mee wil worden	K, J, Y	CV13 +	CV14 +	CV1 +	CV7 +	CV17 +		1		CV13 +	CV14 +	CV1 +	CV7 +	CV17 +		1
Ik kan…	een gesprek voeren met een vriend of vriendin	K, J, Y	CV13 +	CV14 +	CV1 +	CV7 +	CV17 +		1		CV13 +	CV14 +	CV1 +	CV7 +	CV17 +		1
Ik kan…	een ruzie uitpraten met een vriend of vriendin	K, J, Y	CV13 +	CV14 +	CV1 +	CV7 +	CV17 +		1		CV13 +	CV14 +	CV1 +	CV7 +	CV17 +		1
Ik kan…	appen met een vriend of vriendin	J, Y	CV13 +	CV14 +	CV1 +	CV7 +	CV17 +		1		CV13 -	CV14 -	CV1 +	CV7 +	CV17 -		0.4	DS
Ik kan…	appen met vrienden in de groepsapp	J, Y	CV13 +	CV14 +	CV1 +	CV7 +	CV17 +		1		CV13 -	CV14 -	CV1 +	CV7 +	CV17 -		0.4	DS
	Item:
Ik kan…	appen met familie	J, Y	CV13 +	CV14 +	CV16 +	CV17 +			1		CV13 -	CV14 -	CV16 -	CV17 -			0	DS
Ik kan…	bellen met familie	J, Y	CV13 +	CV14 +	CV16 +	CV17 +			1		CV13 +	CV14 +	CV16 +	CV17 +			1
	Item:
Ik kan…	bellen met iemand die ik niet ken	J, Y	CV13 +	CV14 +	CV1 +	CV7 +	CV17 +		1		CV13 +	CV14 +	CV1 +	CV7 +	CV17 +		1
Ik kan…	vragen beantwoorden van een onbekende in het Engels	J, Y	CV13 +	CV14 +	CV1 +	CV7 +	CV17 +		1		CV13 +	CV14 +	CV1 +	CV7 +	CV17 +		1
Ik kan…	een gesprek voeren met iemand die ik niet ken	K, J, Y	CV13 +	CV14 +	CV1 +	CV7 +	CV17 +		1		CV13 +	CV14 +	CV1 +	CV7 +	CV17 +		1
Ik kan…	een onbekende aanspreken in een café of op een feestje	Y	CV13 +	CV14 +	CV1 +	CV7 +	CV17 +		1		CV13 +	CV14 +	CV1 +	CV7 -	CV17 +		0.8	IP
Ik kan…	een onbekende volwassene iets vertellen over wat er is gebeurd	K, J, Y	CV13 +	CV14 +	CV1 +	CV7 +	CV17 +		1		CV13 +	CV14 +	CV1 +	CV7 +	CV17 +		1
Ik kan…	een onbekende vragen om de weg	K, J, Y	CV13 +	CV14 +	CV1 +	CV7 +	CV17 +		1		CV13 -	CV14 +	CV1 +	CV7 +	CV17 +		80&	IP
Ik kan…	iemand bellen in geval van nood	K, J, Y	CV13 +	CV14 +	CV1 +	CV7 -	CV17 +		0.8		CV13 +	CV14 +	CV1 +	CV7 +	CV17 +		1
Ik kan…	mijzelf voorstellen	J, Y	CV13 +	CV14 +	CV1 +	CV7 +	CV17 +		1		CV13 +	CV14 +	CV1 +	CV7 +	CV17 +		1
Ik kan…	de richting wijzen aan iemand die verdwaald is	J, Y	CV13 +	CV14 +	CV1 +	CV7 +	CV17 +		1		CV13 -	CV14 +	CV1 +	CV7 +	CV17 +		0.8	IP
	Item:
Ik kan…	praten met studiegenoten tijdens de pauze	Y	CV13 +	CV14 +	CV1 +	CV7 +	CV17 +		1		CV13 +	CV14 +	CV1 +	CV7 +	CV17 +		1
Ik kan…	de opdracht van de docent begrijpen	Y	CV13 +	CV14 +	CV1 +	CV7 +	CV17 +		1		CV13 +	CV14 +	CV1 +	CV7 +	CV17 -		0.8	DS
Ik kan…	de uitleg van de docent begrijpen	Y	CV13 +	CV14 +	CV1 +	CV7 +	CV17 +		1		CV13 +	CV14 +	CV1 +	CV7 +	CV17 -		0.8	DS
Ik kan…	een mail sturen naar de docent	Y	CV13 +	CV14 +	CV1 +	CV7 +	CV17 +		1		CV13 -	CV14 -	CV1 +	CV7 +	CV17 -		0.4	DS
Ik kan…	een presentatie geven voor studiegenoten	Y	CV13 +	CV14 +	CV1 +	CV7 +	CV17 +		1		CV13 +	CV14 +	CV1 +	CV7 +	CV17 +		1
Ik kan…	een vraag stellen aan de docent	Y	CV13 +	CV14 +	CV1 +	CV7 +	CV17 +		1		CV13 +	CV14 +	CV1 +	CV7 +	CV17 +		1
Ik kan…	iets vertellen aan de docent	Y	CV13 +	CV14 +	CV1 +	CV7 +	CV17 +		1		CV13 +	CV14 +	CV1 +	CV7 +	CV17 +		1
Ik kan…	meedoen met een gesprek in de klas	K, J, Y	CV13 +	CV14 +	CV1 +	CV7 +	CV17 +		1		CV13 +	CV14 +	CV1 +	CV7 +	CV17 +		1
Ik kan…	overleggen met studiegenoten tijdens een groepsopdracht	Y	CV13 +	CV14 +	CV1 +	CV7 +	CV17 +		1		CV13 +	CV14 +	CV1 +	CV7 +	CV17 +		1
Ik kan…	vragen beantwoorden van de docent	Y	CV13 +	CV14 +	CV1 +	CV7 +	CV17 +		1		CV13 +	CV14 +	CV1 +	CV7 +	CV17 +		1
Ik kan…	vragen stellen aan studiegenoten	Y	CV13 +	CV14 +	CV1 +	CV7 +	CV17 +		1		CV13 +	CV14 +	CV1 +	CV7 +	CV17 +		1
Ik kan…	meedoen aan een discussie tijdens de les	J, Y	CV13 +	CV14 +	CV1 +	CV7 -	CV17 +		0.8		CV13 +	CV14 +	CV1 +	CV7 +	CV17 +		1
	Item:
Ik kan…	bellen met een collega	Y	CV13 +	CV14 +	CV7 +	CV16 +	CV17 +		1		CV13 +	CV14 +	CV7 +	CV16 +	CV17 +		1
Ik kan…	appen met een collega	J, Y	CV13 +	CV14 +	CV7 +	CV16 +	CV17 +		1		CV13 +	CV14 +	CV7 +	CV16 -	CV17 -		0.6	DS
Ik kan…	een gesprek voeren met collega's	J, Y	CV13 +	CV14 +	CV7 +	CV16 +	CV17 +		1		CV13 +	CV14 +	CV7 +	CV16 +	CV17 +		1
Ik kan…	een kennismakings/sollicitatiegesprek voeren	J, Y	CV13 +	CV14 +	CV7 +	CV16 +	CV17 +		1		CV13 +	CV14 +	CV7 +	CV16 +	CV17 +		1
Ik kan…	een belangijk gesprek voeren met mijn baas	J, Y	CV13 +	CV14 +	CV7 +	CV16 +	CV17 +		1		CV13 +	CV14 +	CV7 +	CV16 +	CV17 +		1
Ik kan…	een sollicitatiebrief schrijven	J, Y	CV13 +	CV14 +	CV7 +	CV16 +	CV17 +		1		CV13 -	CV14 -	CV7 +	CV16 -	CV17 -		0.2	DS
Ik kan…	meedoen aan werkoverleggen	Y	CV13 +	CV14 +	CV7 +	CV16 +	CV17 +		1		CV13 +	CV14 +	CV7 +	CV16 +	CV17 +		1
Ik kan…	opdrachten van een collega begrijpen	J,Y	CV13 +	CV14 +	CV7 +	CV16 +	CV17 +		1		CV13 +	CV14 +	CV7 +	CV16 -	CV17 -		0.6	DS
Ik kan…	uitleg geven aan een collega	J,Y	CV13 +	CV14 +	CV7 +	CV16 +	CV17 +		1		CV13 +	CV14 +	CV7 +	CV16 +	CV17 +		1
	Item:
Ik kan…	de opdracht van de sportleraar begrijpen	J, Y	CV13 +	CV14 +	CV16 +	CV17 +			1		CV13 +	CV14 +	CV16 -	CV17 -			0.5	DS
Ik kan…	de uitleg van de sportleraar begrijpen	J, Y	CV13 +	CV14 +	CV16 +	CV17 +			1		CV13 +	CV14 +	CV16 -	CV17 -			0.5	DS
Ik kan…	eten en drinken bestellen in een café of restaurant	J, Y	CV13 +	CV14 +	CV16 +	CV17 +			1		CV13 +	CV14 +	CV16 +	CV17 +			1
Ik kan…	eten en drinken bestellen in een café of restaurant in het Engels	J, Y	CV13 +	CV14 +	CV16 +	CV17 +			1		CV13 +	CV14 +	CV16 +	CV17 +			1
Ik kan…	een gesprek voeren met vrienden op een feestje	K, J, Y	CV13 +	CV14 +	CV16 +	CV17 +			1		CV13 +	CV14 +	CV16 +	CV17 +			1
Ik kan…	een gesprek voeren met vrienden in een restaurant of café	J, Y	CV13 +	CV14 +	CV16 +	CV17 +			1		CV13 +	CV14 +	CV16 +	CV17 +			1
Ik kan…	een gesprek voeren met familie op een feestje	K, J, Y	CV13 +	CV14 +	CV16 +	CV17 +			1		CV13 +	CV14 +	CV16 +	CV17 +			1
Ik kan…	een gesprek voeren met familie in een restaurant of café	J, Y	CV13 +	CV14 +	CV16 +	CV17 +			1		CV13 +	CV14 +	CV16 +	CV17 +			1
Ik kan..	communiceren met mensen bij een concert of in het theater	Y	CV13 +	CV14 +	CV16 +	CV17 +			1		CV13 +	CV14 +	CV16 +	CV17 +			1

## Sheet: Final version
					!!! Not yet translated with official translation process !!
Mobility (ICF Activity and Participation domain 4)		Item:	Target population		English translation
	Ik kan…	omgeroepen berichten in het openbaar vervoer begrijpen	YA		I can understand announcements in public transport.
	Ik kan…	praten met openbaar vervoer personeel	YA		I can talk to public transport staff.
Self-care (ICF Activity and Participation domain 5)		Item:
	Ik kan…	bellen met een doktersassistent om een afspraak te maken	YA		I can call a doctor's assistant to make an appointment.
	Ik kan…	een gesprek voeren met een dokter	C, A, YA		I can have a conversation with a doctor.
	Ik kan…	mijn ouders vertellen dat ik me ziek voel	C, A, YA		I can tell my parents that I feel sick.
	Ik kan…	bellen met een dokter	YA		I can call a doctor.
	Ik kan…	mijn klachten vertellen aan de dokter	C, A, YA		I can tell the doctor about my complaints.
Domestic life (ICF Activity and Participation domain 6)		Item:
	Ik kan…	bellen met een winkel om een vraag te stellen	YA		I can call a store to ask a question.
	Ik kan…	antwoord geven op vragen van de kassamedewerker	C, A, YA		I can answer questions from the cashier.
	Ik kan…	iets vragen aan een winkelmedewerker	C, A, YA		I can ask a store employee something.
	Ik kan…	bellen met een bedrijf of organisatie (bijvoorbeeld de gemeente of een huisbaas)	YA		I can call a company or organization (e.g., the municipality or a landlord).
	Ik kan…	een gesprek voeren met de kapper	C, A, YA		I can have a conversation with the hairdresser.
Parents (ICF Activity and Participation domain 7)		Item:
	Ik kan…	mijn ouders vertellen over mijn dag	C, A, YA		I can tell my parents about my day.
	Ik kan…	bellen met mijn ouders	C, A, YA		I can call my parents.
	Ik kan…	een gesprek voeren met het gezin tijdens het avondeten	C, A, YA		I can have a conversation with the family during dinner.
	Ik kan…	een gesprek voeren met mijn broer of zus	C, A, YA		I can have a conversation with my brother or sister.
	Ik kan…	een gesprek voeren met mijn ouders	C, A, YA		I can have a conversation with my parents.
	Ik kan…	een opdracht van mijn ouders begrijpen	C, A, YA		I can understand an assignment from my parents.
	Ik kan…	mijn mening geven aan mijn ouders	C, A, YA		I can give my opinion to my parents.
	Ik kan…	mijn ouders vertellen dat ik me niet fijn voel	C, A, YA		I can tell my parents that I don't feel well.
	Ik kan…	mijn ouders vragen om hulp	C, A, YA		I can ask my parents for help.
	Ik kan…	uitleg van mijn ouders begrijpen	C, A, YA		I can understand my parents' explanations.
	Ik kan…	appen met mijn ouders	A, YA		I can WhatsApp my parents.
	Ik kan…	mijn ouders vertellen wat er op school is gebeurd	C, A		I can tell my parents what happened at school.
	Ik kan…	mijn ouders vertellen wat ik wil eten of drinken	C		I can tell my parents what I want to eat or drink.
Friends (ICF Activity and Participation domain 7)		Item:
	Ik kan…	bellen met een vriend of vriendin	A, YA		I can call a friend.
	Ik kan…	praten met een groep vrienden	C, A, YA		I can talk to a group of friends.
	Ik kan…	praten met vrienden tijdens het sporten, spelen of gamen	C		I can talk to friends while playing sports, playing, or gaming.
	Ik kan…	praten met vrienden tijdens het sporten of gamen	A, YA		I can talk to friends while playing sports or gaming.
	Ik kan…	een gesprek voeren met iemand op wie ik verliefd ben	C, A, YA		I can have a conversation with someone I have a crush on.
	Ik kan…	een gesprek beginnen met iemand waar ik vrienden mee wil worden	C, A, YA		I can start a conversation with someone I want to be friends with.
	Ik kan…	een gesprek voeren met een vriend of vriendin	C, A, YA		I can have a conversation with a friend.
	Ik kan…	een ruzie uitpraten met een vriend of vriendin	C, A, YA		I can resolve a conflict with a friend.
	Ik kan…	appen met een vriend of vriendin	A, YA		I can WhatsApp a friend.
	Ik kan…	appen met vrienden in de groepsapp	A, YA		I can WhatsApp friends in the group chat.
Family (ICF Activity and Participation domain 7)		Item:
	Ik kan…	appen met familie	A, YA		I can WhatsApp family.
	Ik kan…	bellen met familie	A, YA		I can call family.
Other children (ICF Activity and Participation domain 7)		Item:
	Ik kan…	andere kinderen iets vragen	C, A		I can ask other children something.
	Ik kan…	een gesprek voeren met kinderen van mijn leeftijd	C, A		I can have a conversation with children my age.
	Ik kan…	vragen aan een groep kinderen of ik mee mag doen	C		I can ask a group of children if I can join them.
Strangers (ICF Activity and Participation domain 7)		Item:
	Ik kan…	bellen met iemand die ik niet ken	A, YA		I can call someone I don't know.
	Ik kan…	vragen beantwoorden van een onbekende in het Engels	A, YA		I can answer questions from a stranger in English.
	Ik kan…	een gesprek voeren met iemand die ik niet ken	C, A, YA		I can have a conversation with someone I don't know.
	Ik kan…	een onbekende aanspreken in een café of op een feestje	YA		I can approach a stranger in a café or at a party.
	Ik kan…	een onbekende volwassene iets vertellen over wat er is gebeurd	C, A, YA		I can tell an unknown adult about what happened.
	Ik kan…	een onbekende vragen om de weg	C, A, YA		I can ask a stranger for directions.
	Ik kan…	iemand bellen in geval van nood	C, A, YA		I can call someone in an emergency.
	Ik kan…	iemand vertellen wie ik ben	C		I can tell someone who I am.
	Ik kan…	mijzelf voorstellen	A, YA		I can introduce myself.
	Ik kan…	de richting wijzen aan iemand die verdwaald is	A, YA		I can give directions to someone who is lost.
School (ICF Activity and Participation domain 8)		Item:
	Ik kan…	praten met studiegenoten tijdens de pauze	YA		I can talk to classmates during the break.
	Ik kan…	de docent vertellen dat ik me niet lekker voel	YA		I can tell the teacher that I don't feel well.
	Ik kan…	de opdracht van de docent begrijpen	YA		I can understand the teacher's assignment.
	Ik kan…	de uitleg van de docent begrijpen	YA		I can understand the teacher's explanation.
	Ik kan…	een mail sturen naar de docent	YA		I can send an email to the teacher.
	Ik kan…	een presentatie geven voor studiegenoten	YA		I can give a presentation to classmates.
	Ik kan…	een vraag stellen aan de docent	YA		I can ask the teacher a question.
	Ik kan…	iets vertellen aan de docent	YA		I can tell the teacher something.
	Ik kan…	meedoen met een gesprek in de klas	YA		I can participate in a conversation in class.
	Ik kan…	overleggen met studiegenoten tijdens een groepsopdracht	YA		I can discuss with classmates during a group assignment.
	Ik kan…	vragen beantwoorden van de docent	YA		I can answer the teacher's questions.
	Ik kan…	vragen stellen aan studiegenoten	YA		I can ask classmates questions.
	Ik kan…	meedoen aan een discussie tijdens de les	YA		I can participate in a discussion during the lesson.				Added in focus group professionals, whereafter pilot tested and tested for content validity in target population
School (ICF Activity and Participation domain 8)		Item:
	Ik kan…	praten met klasgenoten tijdens de pauze	A		I can talk to classmates during the break.
	Ik kan…	de leraar vertellen dat ik me ziek voel	A		I can tell the teacher that I feel sick.
	Ik kan…	de leraar vertellen dat ik niet lekker in mijn vel zit	A		I can tell the teacher that I am not feeling well.
	Ik kan…	de opdracht van de leraar begrijpen	A		I can understand the teacher's assignment.
	Ik kan…	de uitleg van de leraar begrijpen	A		I can understand the teacher's explanation.
	Ik kan…	een gesprek voeren met een nieuwe leerling op school	A		I can have a conversation with a new student at school.
	Ik kan…	een mail sturen naar de leraar	A		I can send an email to the teacher.
	Ik kan…	een presentatie geven voor de klas	A		I can give a presentation to the class.
	Ik kan…	een vraag stellen aan de leraar	A		I can ask the teacher a question.
	Ik kan…	iets vertellen aan de leraar	A		I can tell the teacher something.
	Ik kan…	iets vertellen tijdens een bijeenkomst van de hele school	A		I can say something during a school assembly.
	Ik kan…	meedoen met een gesprek in de klas	A		I can participate in a conversation in class.
	Ik kan…	overleggen met klasgenoten tijdens een groepsopdracht	A		I can discuss with classmates during a group assignment.
	Ik kan…	vragen beantwoorden van de leraar	A		I can answer the teacher's questions.
	Ik kan…	vragen stellen aan klasgenoten	A		I can ask classmates questions.
	Ik kan…	iets vertellen aan de leraar als ik boos of verdrietig ben	A		I can tell the teacher something if I am angry or sad.				Added in focus group professionals, whereafter pilot tested and tested for content validity in target population
	Ik kan…	meedoen aan een discussie tijdens de les.	A		I can participate in a discussion during the lesson.				Added in focus group professionals, whereafter pilot tested and tested for content validity in target population
School (ICF Activity and Participation domain 8)		Item:
	Ik kan…	praten met klasgenoten tijdens de pauze	C		I can talk to classmates during the break.
	Ik kan…	de juf of meester vertellen dat ik me ziek voel	C		I can tell the teacher that I feel sick.
	Ik kan…	de opdracht van de juf of meester begrijpen	C		I can understand the teacher's assignment.
	Ik kan…	de uitleg van de juf of meester begrijpen	C		I can understand the teacher's explanation.
	Ik kan…	een gesprek voeren met een nieuw kind op school	C		I can have a conversation with a new child at school.
	Ik kan…	een spreekbeurt geven voor de klas	C		I can give a presentation to the class.
	Ik kan…	een vraag stellen aan de juf of meester	C		I can ask the teacher a question.
	Ik kan…	iets vertellen aan de juf of meester	C		I can tell the teacher something.
	Ik kan…	iets vertellen tijdens een bijeenkomst van de hele school	C		I can say something during a school assembly.
	Ik kan…	meedoen met een gesprek in de klas	C		I can participate in a conversation in class.
	Ik kan…	overleggen met klasgenoten tijdens een groepsopdracht	C		I can discuss with classmates during a group assignment.
	Ik kan…	vragen beantwoorden van de juf of meester	C		I can answer the teacher's questions.
	Ik kan…	vragen stellen aan klasgenoten	C		I can ask classmates questions.
	Ik kan..	de opdracht van de gymleraar begrijpen	C		I can understand the gym teacher's assignment.
	Ik kan…	de uitleg van de gymleraar begrijpen	C		I can understand the gym teacher's explanation.
	Ik kan…	iets vertellen aan de juf of meester als ik boos of verdrietig ben	C		I can tell the teacher something if I am angry or sad.				Added in focus group professionals, whereafter pilot tested and tested for content validity in target population
Work (ICF Activity and Participation domain 8)		Item:
	Ik kan…	bellen met een collega	YA		I can call a colleague.
	Ik kan…	appen met een collega	A,YA		I can WhatsApp a colleague.
	Ik kan…	een gesprek voeren met collega's	A,YA		I can have a conversation with colleagues.
	Ik kan…	een kennismakings/sollicitatiegesprek voeren	A,YA		I can have an introductory/interview at a new workplace.
	Ik kan…	een belangijk gesprek voeren met mijn baas	A,YA		I can have an important conversation with my boss.
	Ik kan…	een sollicitatiebrief schrijven	A,YA		I can write a cover letter.
	Ik kan…	meedoen aan werkoverleggen	YA		I can participate in work meetings.
	Ik kan…	opdrachten van een collega begrijpen	A,YA		I can understand assignments from a colleague.
	Ik kan…	uitleg geven aan een collega	A,YA		I can explain something to a colleague.
Communitiy, social and civic life (ICF Activity and Participation domain 9)		Item:
	Ik kan…	de opdracht van de sportleraar begrijpen	A, YA		I can understand the sports teacher's assignment.
	Ik kan…	de uitleg van de sportleraar begrijpen	A, YA		I can understand the sports teacher's explanation.
	Ik kan…	eten en drinken bestellen in een café of restaurant	A, YA		I can order food and drinks in a café or restaurant.
	Ik kan…	eten en drinken bestellen in een café of restaurant in het Engels	A, YA		I can order food and drinks in a café or restaurant in English.
	Ik kan…	een gesprek voeren met vrienden op een feestje	C, A, YA		I can have a conversation with friends at a party.
	Ik kan…	een gesprek voeren met vrienden in een restaurant of café	A, YA		I can have a conversation with friends in a restaurant or café.
	Ik kan…	een gesprek voeren met familie op een feestje	C, A, YA		I can have a conversation with family at a party.
	Ik kan…	een gesprek voeren met familie in een restaurant of café	A, YA		I can have a conversation with family in a restaurant or café.
	Ik kan..	communiceren met mensen op een concert of in het theater	YA		I can communicate with people at a concert or in the theater.
